# Supplementary material for: Reaction Time and Visual Memory in Connection to Alcohol Use in Persons with Bipolar Disorder
Source: Brain Sci. 2021 Aug 30;11(9):1154. doi: 10.3390/brainsci11091154 (PMC8467646; doi:10.3390/brainsci11091154)
Supplement: Supplementary file 1 [file brainsci-11-01154-s001.zip]

Archive with 1 entries (1 files):
- brainsci-1280477-supplementary.pdf
